# Supplementary material for: Systematic Review of Advanced Algorithms for Brain Mapping in Stereotactic Neurosurgery: Integration of fMRI and EEG Data
Source: Brain Sci. 2025 Nov 3;15(11):1188. doi: 10.3390/brainsci15111188 (PMC12650610; doi:10.3390/brainsci15111188)
Supplement: Supplementary file 1 [file brainsci-15-01188-s001.zip]

Archive with 1 entries (1 files):
- brainsci-3911787-supplementary.pdf
